# Supplementary material for: A High-Density Genetic Linkage Map and Fine Mapping of QTL For Feed Conversion Efficiency in Common Carp (Cyprinus carpio)
Source: Front Genet. 2021 Nov 12;12:778487. doi: 10.3389/fgene.2021.778487 (PMC8633483; doi:10.3389/fgene.2021.778487)
Supplement: Supplementary file 1 [file Table2.XLSX]

## Sheet: 28416SNPs
Table S2: The detailed information of mirror carp linkage map
LGs	MarkerID	map position
LG1	snp031234	0
LG1	snp109274	1.66
LG1	snp001446	2.47
LG1	snp199993	3.03
LG1	snp118434	4.3
LG1	snp127777	4.3
LG1	snp229178	4.3
LG1	snp096953	4.3
LG1	snp096999	4.58
LG1	snp128032	5.24
LG1	snp050725	5.58
LG1	snp219778	5.58
LG1	snp016106	5.75
LG1	snp016107	5.75
LG1	snp200001	5.96
LG1	snp161401	6.36
LG1	snp181686	6.36
LG1	snp016084	6.47
LG1	snp181702	6.47
LG1	snp131645	6.47
LG1	snp200007	6.83
LG1	snp118432	7.18
LG1	snp131617	7.49
LG1	snp103841	7.91
LG1	snp073978	8.24
LG1	snp090033	8.24
LG1	snp161402	8.46
LG1	snp090028	8.46
LG1	snp016108	8.63
LG1	snp016109	9.01
LG1	snp181696	9.01
LG1	snp181703	9.01
LG1	snp016105	9.01
LG1	snp131628	9.36
LG1	snp236018	10.27
LG1	snp127785	10.41
LG1	snp221953	10.68
LG1	snp000226	10.68
LG1	snp000247	10.68
LG1	snp071826	10.68
LG1	snp008344	10.68
LG1	snp017832	10.68
LG1	snp017842	10.68
LG1	snp037956	10.69
LG1	snp071777	10.69
LG1	snp071780	10.69
LG1	snp209120	10.69
LG1	snp073466	10.69
LG1	snp073467	10.69
LG1	snp121024	10.79
LG1	snp157273	10.89
LG1	snp007665	10.89
LG1	snp007666	10.89
LG1	snp071989	10.89
LG1	snp071990	10.89
LG1	snp071993	10.89
LG1	snp190027	10.89
LG1	snp244551	10.89
LG1	snp249279	10.89
LG1	snp200661	10.89
LG1	snp130962	11
LG1	snp130965	11
LG1	snp236021	11
LG1	snp038126	11.23
LG1	snp023874	11.37
LG1	snp011487	11.42
LG1	snp023885	11.42
LG1	snp130923	11.42
LG1	snp131502	11.43
LG1	snp131515	11.43
LG1	snp147691	11.43
LG1	snp147697	11.43
LG1	snp147699	11.43
LG1	snp147703	11.43
LG1	snp147726	11.43
LG1	snp147746	11.43
LG1	snp147837	11.44
LG1	snp147841	11.44
LG1	snp147860	11.44
LG1	snp131643	11.44
LG1	snp147689	11.44
LG1	snp147720	11.44
LG1	snp147729	11.44
LG1	snp147738	11.44
LG1	snp147854	11.44
LG1	snp147744	11.44
LG1	snp137622	11.44
LG1	snp023873	11.64
LG1	snp227645	11.75
LG1	snp151206	11.75
LG1	snp097985	11.75
LG1	snp097986	11.75
LG1	snp019689	11.75
LG1	snp019690	11.75
LG1	snp096945	11.75
LG1	snp096934	11.75
LG1	snp096937	11.75
LG1	snp096952	11.75
LG1	snp096955	11.75
LG1	snp096996	11.77
LG1	snp097004	11.77
LG1	snp137614	11.77
LG1	snp137623	11.77
LG1	snp127733	11.77
LG1	snp127734	11.77
LG1	snp127740	11.79
LG1	snp127742	11.79
LG1	snp127786	11.79
LG1	snp150870	11.79
LG1	snp150871	11.79
LG1	snp073981	11.79
LG1	snp023870	11.84
LG1	snp166306	11.91
LG1	snp166307	11.91
LG1	snp175070	11.91
LG1	snp129406	11.91
LG1	snp129407	11.91
LG1	snp129410	11.91
LG1	snp029281	11.91
LG1	snp042928	11.91
LG1	snp125998	11.91
LG1	snp126003	11.92
LG1	snp114626	11.92
LG1	snp237229	11.92
LG1	snp080188	11.92
LG1	snp142251	11.92
LG1	snp130792	11.92
LG1	snp083399	11.92
LG1	snp083421	11.92
LG1	snp110720	11.92
LG1	snp110795	11.92
LG1	snp129434	11.93
LG1	snp078213	11.93
LG1	snp068682	11.93
LG1	snp069171	11.98
LG1	snp108214	12.15
LG1	snp147710	12.3
LG1	snp147707	12.3
LG1	snp147717	12.37
LG1	snp147852	12.45
LG1	snp056550	12.45
LG1	snp068792	12.57
LG1	snp069173	12.57
LG1	snp159757	12.57
LG1	snp077317	12.57
LG1	snp077321	12.57
LG1	snp100519	12.58
LG1	snp120113	12.58
LG1	snp080697	12.58
LG1	snp080692	12.58
LG1	snp080706	12.58
LG1	snp080707	12.58
LG1	snp082016	12.58
LG1	snp082018	12.58
LG1	snp082020	12.58
LG1	snp087598	12.59
LG1	snp145270	12.59
LG1	snp028348	12.59
LG1	snp055319	12.59
LG1	snp068572	12.59
LG1	snp136903	12.59
LG1	snp227908	12.59
LG1	snp069223	12.59
LG1	snp038443	12.93
LG1	snp028367	12.99
LG1	snp028403	12.99
LG1	snp068897	12.99
LG1	snp068899	12.99
LG1	snp147714	13.24
LG1	snp130458	13.26
LG1	snp106448	13.46
LG1	snp106449	13.46
LG1	snp187374	13.46
LG1	snp193219	13.46
LG1	snp121019	13.46
LG1	snp090026	13.46
LG1	snp090031	13.46
LG1	snp016051	13.46
LG1	snp016091	13.46
LG1	snp031239	13.46
LG1	snp031243	13.46
LG1	snp039970	13.46
LG1	snp039971	13.46
LG1	snp047620	13.46
LG1	snp047621	13.46
LG1	snp053444	13.46
LG1	snp073980	13.46
LG1	snp073982	13.46
LG1	snp073983	13.46
LG1	snp073984	13.46
LG1	snp073985	13.46
LG1	snp073986	13.46
LG1	snp073989	13.46
LG1	snp073990	13.46
LG1	snp073992	13.46
LG1	snp108213	13.46
LG1	snp108216	13.46
LG1	snp007660	13.46
LG1	snp147704	13.76
LG1	snp147740	13.78
LG1	snp082025	13.78
LG1	snp071022	13.78
LG1	snp068577	13.78
LG1	snp068567	13.78
LG1	snp068576	13.79
LG1	snp239103	13.79
LG1	snp147865	13.79
LG1	snp090969	13.96
LG1	snp000232	14.27
LG1	snp004811	14.27
LG1	snp017839	14.27
LG1	snp024983	14.27
LG1	snp037950	14.27
LG1	snp057482	14.27
LG1	snp207546	14.27
LG1	snp093124	14.27
LG1	snp130440	14.32
LG1	snp093125	14.32
LG1	snp236866	14.42
LG1	snp070301	14.42
LG1	snp070302	14.42
LG1	snp121022	14.42
LG1	snp157268	14.42
LG1	snp157271	14.42
LG1	snp209049	14.52
LG1	snp209060	14.52
LG1	snp072169	14.52
LG1	snp190024	14.52
LG1	snp190043	14.52
LG1	snp207526	14.53
LG1	snp083590	14.53
LG1	snp083580	14.53
LG1	snp068979	15.65
LG1	snp231098	16.08
LG1	snp074435	18.44
LG1	snp150036	20.09
LG1	snp183617	20.42
LG1	snp183612	20.42
LG1	snp183618	20.65
LG1	snp139879	20.97
LG1	snp071074	20.97
LG1	snp071101	21.17
LG1	snp071100	21.4
LG1	snp196632	21.71
LG1	snp191379	21.76
LG1	snp191383	21.76
LG1	snp196653	21.76
LG1	snp196637	21.77
LG1	snp196579	21.77
LG1	snp196567	21.78
LG1	snp196538	21.78
LG1	snp196447	21.78
LG1	snp234766	21.78
LG1	snp191380	21.78
LG1	snp196749	22.14
LG1	snp019263	22.54
LG1	snp019260	22.67
LG1	snp019250	23.12
LG1	snp091810	23.81
LG1	snp019577	24.1
LG1	snp019579	24.1
LG1	snp019586	24.1
LG1	snp077719	24.11
LG1	snp077720	24.11
LG1	snp019574	24.11
LG1	snp019571	24.32
LG1	snp019575	24.33
LG1	snp019587	24.33
LG1	snp059592	24.34
LG1	snp059599	24.34
LG1	snp059600	24.34
LG1	snp059605	24.34
LG1	snp059594	24.34
LG1	snp077746	24.66
LG1	snp077740	24.66
LG1	snp077739	24.66
LG1	snp077737	24.66
LG1	snp077735	24.66
LG1	snp077747	24.66
LG1	snp039641	25.05
LG1	snp025833	25.39
LG1	snp025834	25.39
LG1	snp093150	25.39
LG1	snp003462	25.57
LG1	snp060302	25.57
LG1	snp093157	25.57
LG1	snp003461	25.57
LG1	snp171250	25.78
LG1	snp171282	25.92
LG1	snp171249	25.98
LG1	snp171243	25.98
LG1	snp171238	26.33
LG1	snp171237	26.49
LG1	snp070893	26.8
LG1	snp003852	27.13
LG1	snp070902	27.13
LG1	snp070905	27.13
LG1	snp070923	27.13
LG1	snp110296	27.13
LG1	snp114450	27.13
LG1	snp174289	27.13
LG1	snp174309	27.13
LG1	snp174313	27.13
LG1	snp231506	27.13
LG1	snp235838	27.13
LG1	snp235839	27.13
LG1	snp021282	27.13
LG1	snp021281	27.34
LG1	snp088728	27.34
LG1	snp110303	27.34
LG1	snp174360	27.34
LG1	snp207085	27.34
LG1	snp207095	27.34
LG1	snp088727	27.34
LG1	snp064961	27.66
LG1	snp211590	27.66
LG1	snp016838	27.93
LG1	snp029974	27.93
LG1	snp184239	27.93
LG1	snp206768	27.93
LG1	snp226721	27.93
LG1	snp016835	27.93
LG1	snp206764	28.27
LG1	snp184232	28.82
LG1	snp002365	28.97
LG1	snp064564	28.97
LG1	snp066229	28.97
LG1	snp165949	28.97
LG1	snp184229	28.97
LG1	snp206827	28.97
LG1	snp159053	28.97
LG1	snp066228	29.16
LG1	snp002366	29.24
LG1	snp064575	29.24
LG1	snp066222	29.24
LG1	snp066237	29.25
LG1	snp066240	29.25
LG1	snp009112	29.25
LG1	snp064581	29.5
LG1	snp064582	30.11
LG1	snp064583	30.41
LG1	snp064503	30.52
LG1	snp064502	30.52
LG1	snp064508	31.27
LG1	snp071160	31.81
LG1	snp071156	31.97
LG1	snp071167	31.97
LG1	snp064511	31.97
LG1	snp053859	32.25
LG1	snp199629	33.09
LG1	snp247565	33.09
LG1	snp247576	33.09
LG1	snp235655	33.72
LG1	snp040528	33.72
LG1	snp081790	33.84
LG1	snp081788	33.84
LG1	snp205070	33.96
LG1	snp235685	33.96
LG1	snp030153	34.14
LG1	snp074835	34.14
LG1	snp074834	34.14
LG1	snp074832	34.31
LG1	snp129874	34.51
LG1	snp248209	34.76
LG1	snp058113	34.93
LG1	snp058118	34.93
LG1	snp081826	34.93
LG1	snp058112	34.93
LG1	snp129866	35.16
LG1	snp129864	35.16
LG1	snp129867	35.42
LG1	snp163293	35.42
LG1	snp163297	35.42
LG1	snp163302	35.42
LG1	snp163303	35.42
LG1	snp163299	35.42
LG1	snp120112	35.9
LG1	snp169007	36.16
LG1	snp192488	36.16
LG1	snp120098	36.16
LG1	snp192515	36.35
LG1	snp057535	38.33
LG1	snp100856	38.33
LG1	snp057534	38.33
LG1	snp057537	38.33
LG1	snp100821	38.34
LG1	snp209190	38.34
LG1	snp209191	38.34
LG1	snp065476	38.34
LG1	snp061745	39.1
LG1	snp209251	39.75
LG1	snp061742	39.75
LG1	snp154777	40.13
LG1	snp061736	40.13
LG1	snp165823	44.79
LG1	snp165743	44.79
LG1	snp165747	44.79
LG1	snp106957	44.79
LG1	snp015549	46.58
LG1	snp086368	46.58
LG1	snp165749	49.28
LG1	snp003441	50.6
LG1	snp249125	50.6
LG1	snp249145	50.6
LG1	snp249154	50.6
LG1	snp004783	50.6
LG1	snp165829	50.6
LG1	snp209326	52.26
LG1	snp209321	53.06
LG1	snp018531	54.64
LG1	snp018532	54.64
LG1	snp018539	54.64
LG1	snp018544	54.65
LG1	snp018546	54.65
LG1	snp018549	54.65
LG1	snp044352	54.65
LG1	snp044893	54.65
LG1	snp018547	54.65
LG1	snp044354	54.65
LG1	snp044355	54.65
LG1	snp044356	54.65
LG1	snp209252	54.65
LG1	snp044285	55.46
LG1	snp086365	55.46
LG1	snp244973	55.46
LG1	snp183275	55.81
LG1	snp183284	55.81
LG1	snp092930	55.81
LG1	snp183280	55.81
LG1	snp249139	55.81
LG1	snp117238	56.36
LG1	snp108600	56.36
LG1	snp108598	56.75
LG1	snp003449	57.44
LG1	snp249131	57.44
LG1	snp117241	57.44
LG1	snp117244	57.88
LG1	snp018253	59.45
LG1	snp030698	60
LG1	snp030699	60.59
LG1	snp030696	61.82
LG1	snp163800	62.35
LG1	snp116705	62.35
LG1	snp045080	63.14
LG2	snp061260	0
LG2	snp064739	0.71
LG2	snp120092	0.71
LG2	snp132168	0.71
LG2	snp155226	1.29
LG2	snp195997	1.29
LG2	snp196006	1.29
LG2	snp202841	1.29
LG2	snp132167	1.29
LG2	snp134488	1.29
LG2	snp034503	4.51
LG2	snp019273	4.81
LG2	snp019146	5.13
LG2	snp019606	5.13
LG2	snp019272	5.14
LG2	snp019299	5.14
LG2	snp147005	5.14
LG2	snp147007	5.14
LG2	snp147022	5.14
LG2	snp183031	5.15
LG2	snp183032	5.15
LG2	snp183028	5.15
LG2	snp033002	5.28
LG2	snp033003	5.48
LG2	snp149456	6.15
LG2	snp129853	6.29
LG2	snp149450	6.29
LG2	snp003128	6.54
LG2	snp149461	6.68
LG2	snp163331	6.69
LG2	snp129879	7.19
LG2	snp134485	7.44
LG2	snp129881	7.82
LG2	snp129882	8.28
LG2	snp074851	8.41
LG2	snp074852	8.84
LG2	snp074845	9.01
LG2	snp129857	9.35
LG2	snp194136	10.02
LG2	snp097805	10.08
LG2	snp129848	10.08
LG2	snp016420	10.44
LG2	snp196009	11.31
LG2	snp195988	11.52
LG2	snp195992	11.52
LG2	snp196008	11.53
LG2	snp059010	11.89
LG2	snp171267	12.52
LG2	snp015444	13.04
LG2	snp019270	13.81
LG2	snp147003	13.81
LG2	snp019145	13.81
LG2	snp183030	13.91
LG2	snp183026	13.91
LG2	snp091896	14.69
LG2	snp009983	14.69
LG2	snp010002	14.69
LG2	snp017230	14.69
LG2	snp115112	14.69
LG2	snp115119	14.69
LG2	snp115120	14.69
LG2	snp115129	14.69
LG2	snp024195	14.69
LG2	snp024198	14.69
LG2	snp033714	14.69
LG2	snp033699	14.69
LG2	snp033700	14.69
LG2	snp053289	14.69
LG2	snp054978	14.69
LG2	snp065534	14.69
LG2	snp070857	14.69
LG2	snp193868	14.69
LG2	snp195751	14.69
LG2	snp195755	14.69
LG2	snp006134	14.69
LG2	snp223464	14.69
LG2	snp016823	14.69
LG2	snp066246	14.89
LG2	snp075979	14.89
LG2	snp199666	14.89
LG2	snp016822	15.12
LG2	snp028541	15.12
LG2	snp070891	15.12
LG2	snp171272	15.12
LG2	snp076031	15.12
LG2	snp095618	15.12
LG2	snp176489	15.12
LG2	snp238080	15.12
LG2	snp112118	15.25
LG2	snp171263	15.25
LG2	snp056006	15.26
LG2	snp066383	15.27
LG2	snp066472	15.28
LG2	snp066475	15.28
LG2	snp066476	15.28
LG2	snp019619	15.49
LG2	snp174002	15.73
LG2	snp174013	15.81
LG2	snp174022	15.81
LG2	snp168789	15.81
LG2	snp183632	15.93
LG2	snp147027	15.93
LG2	snp118860	16.04
LG2	snp074227	16.25
LG2	snp147042	16.25
LG2	snp128615	16.59
LG2	snp074244	16.71
LG2	snp066417	16.74
LG2	snp181433	16.74
LG2	snp074232	16.98
LG2	snp019157	17.11
LG2	snp019267	17.11
LG2	snp019627	17.12
LG2	snp019143	17.12
LG2	snp114890	17.12
LG2	snp074221	17.12
LG2	snp066411	17.15
LG2	snp016831	17.54
LG2	snp070875	17.54
LG2	snp035229	17.54
LG2	snp171275	17.54
LG2	snp159358	17.54
LG2	snp178244	17.54
LG2	snp237539	17.54
LG2	snp238077	17.54
LG2	snp183633	17.54
LG2	snp074072	17.62
LG2	snp074089	17.62
LG2	snp042907	17.62
LG2	snp171928	17.62
LG2	snp212706	17.62
LG2	snp212758	17.62
LG2	snp183638	17.76
LG2	snp074242	17.99
LG2	snp212704	18.19
LG2	snp049820	18.19
LG2	snp049811	18.19
LG2	snp071250	18.19
LG2	snp057099	18.19
LG2	snp174020	18.47
LG2	snp174024	18.71
LG2	snp029659	18.94
LG2	snp183643	18.94
LG2	snp173991	18.94
LG2	snp168599	19.41
LG2	snp168747	19.64
LG2	snp034239	19.64
LG2	snp003797	19.75
LG2	snp003771	19.76
LG2	snp234935	19.76
LG2	snp047290	19.76
LG2	snp140641	19.76
LG2	snp056964	19.76
LG2	snp082991	19.76
LG2	snp175504	19.76
LG2	snp175506	19.76
LG2	snp188538	19.76
LG2	snp096985	19.76
LG2	snp097009	19.78
LG2	snp134046	19.78
LG2	snp059833	19.8
LG2	snp059835	19.8
LG2	snp127753	19.84
LG2	snp150845	19.84
LG2	snp150861	19.85
LG2	snp150864	19.85
LG2	snp008707	19.85
LG2	snp190335	19.85
LG2	snp001284	19.85
LG2	snp029668	20.17
LG2	snp077656	20.45
LG2	snp145616	20.45
LG2	snp176745	20.69
LG2	snp139336	20.69
LG2	snp168614	20.69
LG2	snp204770	20.69
LG2	snp178304	20.93
LG2	snp066389	21.17
LG2	snp061417	21.5
LG2	snp061405	21.5
LG2	snp212708	21.92
LG2	snp057101	21.92
LG2	snp248658	22.39
LG2	snp077615	22.41
LG2	snp016052	22.57
LG2	snp132066	22.57
LG2	snp066478	22.74
LG2	snp066467	22.74
LG2	snp077653	22.95
LG2	snp126141	23.09
LG2	snp230853	23.09
LG2	snp230971	23.1
LG2	snp231717	23.1
LG2	snp131798	23.1
LG2	snp231718	23.1
LG2	snp231719	23.1
LG2	snp231720	23.1
LG2	snp077665	23.13
LG2	snp104971	23.19
LG2	snp176742	23.19
LG2	snp176743	23.19
LG2	snp176754	23.2
LG2	snp191888	23.2
LG2	snp204768	23.3
LG2	snp204771	23.3
LG2	snp074462	23.3
LG2	snp145593	23.3
LG2	snp145603	23.3
LG2	snp077666	23.3
LG2	snp194131	23.3
LG2	snp056005	23.3
LG2	snp066448	23.3
LG2	snp072984	23.3
LG2	snp077619	23.3
LG2	snp026727	23.5
LG2	snp016054	23.68
LG2	snp016059	23.68
LG2	snp042908	23.8
LG2	snp212707	23.9
LG2	snp161444	24.05
LG2	snp077668	24.08
LG2	snp089259	24.38
LG2	snp067681	24.38
LG2	snp089249	24.38
LG2	snp089257	24.38
LG2	snp097008	24.38
LG2	snp151176	24.38
LG2	snp151186	24.38
LG2	snp151188	24.38
LG2	snp060241	24.38
LG2	snp049813	24.46
LG2	snp077691	24.76
LG2	snp089242	24.76
LG2	snp096988	24.76
LG2	snp097007	24.76
LG2	snp102022	24.76
LG2	snp127746	24.76
LG2	snp131209	24.76
LG2	snp150846	24.76
LG2	snp150857	24.76
LG2	snp151202	24.76
LG2	snp161445	24.76
LG2	snp175512	24.76
LG2	snp190729	24.76
LG2	snp011954	24.76
LG2	snp151198	24.76
LG2	snp131205	24.76
LG2	snp175542	24.76
LG2	snp175543	24.76
LG2	snp175544	24.76
LG2	snp127747	24.76
LG2	snp127750	24.76
LG2	snp127755	24.76
LG2	snp127756	24.76
LG2	snp127759	24.76
LG2	snp074001	24.76
LG2	snp150885	24.76
LG2	snp161416	24.76
LG2	snp190636	24.76
LG2	snp102027	24.76
LG2	snp190634	24.76
LG2	snp077698	24.82
LG2	snp016854	24.82
LG2	snp072993	24.82
LG2	snp194140	24.82
LG2	snp066412	24.82
LG2	snp072972	24.82
LG2	snp072979	24.82
LG2	snp077708	24.82
LG2	snp077825	24.97
LG2	snp096978	24.98
LG2	snp127766	24.98
LG2	snp003802	25.27
LG2	snp109273	25.27
LG2	snp234904	25.27
LG2	snp234943	25.29
LG2	snp234905	25.29
LG2	snp039982	25.29
LG2	snp048062	25.29
LG2	snp158099	25.5
LG2	snp011533	25.5
LG2	snp147809	25.5
LG2	snp181459	25.5
LG2	snp033021	25.55
LG2	snp039983	25.55
LG2	snp118232	25.55
LG2	snp178292	25.65
LG2	snp003770	25.65
LG2	snp039974	25.65
LG2	snp039978	25.65
LG2	snp051189	25.65
LG2	snp033090	25.65
LG2	snp033097	25.65
LG2	snp033053	25.66
LG2	snp033034	25.66
LG2	snp232284	25.84
LG2	snp231175	25.84
LG2	snp077659	25.84
LG2	snp077650	25.84
LG2	snp123653	25.84
LG2	snp190458	26.03
LG2	snp019608	26.26
LG2	snp019624	26.26
LG2	snp019630	26.26
LG2	snp019268	26.27
LG2	snp019302	26.27
LG2	snp114877	26.27
LG2	snp146968	26.27
LG2	snp074071	26.31
LG2	snp071290	26.35
LG2	snp006699	26.35
LG2	snp049815	26.35
LG2	snp021084	26.35
LG2	snp074069	26.46
LG2	snp172615	26.63
LG2	snp102088	26.84
LG2	snp074657	27.03
LG2	snp074666	27.03
LG2	snp074668	27.03
LG2	snp248654	27.03
LG2	snp248677	27.03
LG2	snp248682	27.03
LG2	snp248687	27.03
LG2	snp248698	27.04
LG2	snp248710	27.04
LG2	snp071265	27.04
LG2	snp071292	27.04
LG2	snp031231	27.22
LG2	snp031248	27.24
LG2	snp044671	27.24
LG2	snp139444	27.24
LG2	snp166825	27.24
LG2	snp166827	27.24
LG2	snp006697	27.32
LG2	snp056286	27.52
LG2	snp174478	27.52
LG2	snp067665	27.76
LG2	snp161457	27.83
LG2	snp033046	27.92
LG2	snp033048	27.92
LG2	snp039979	27.92
LG2	snp001438	27.92
LG2	snp026736	28.05
LG2	snp057102	28.05
LG2	snp171920	28.05
LG2	snp212765	28.05
LG2	snp074068	28.05
LG2	snp212761	28.05
LG2	snp147975	28.05
LG2	snp135635	28.09
LG2	snp086338	28.09
LG2	snp067006	28.13
LG2	snp073256	28.25
LG2	snp153795	28.32
LG2	snp001431	28.45
LG2	snp003773	28.56
LG2	snp050351	28.67
LG2	snp102085	28.73
LG2	snp102020	28.84
LG2	snp097016	28.91
LG2	snp127762	28.91
LG2	snp150849	28.91
LG2	snp175548	28.91
LG2	snp150842	28.91
LG2	snp032468	28.93
LG2	snp074155	28.93
LG2	snp147810	28.94
LG2	snp175221	28.95
LG2	snp073006	28.95
LG2	snp158102	28.95
LG2	snp016850	28.95
LG2	snp024749	28.95
LG2	snp066413	28.95
LG2	snp066429	28.96
LG2	snp066440	28.96
LG2	snp125910	28.96
LG2	snp125913	28.96
LG2	snp072967	28.96
LG2	snp072981	28.96
LG2	snp231166	28.96
LG2	snp231167	28.96
LG2	snp091900	28.96
LG2	snp074116	28.96
LG2	snp153794	29.1
LG2	snp068165	29.16
LG2	snp118233	29.24
LG2	snp033043	29.24
LG2	snp074659	29.28
LG2	snp074664	29.28
LG2	snp147807	29.3
LG2	snp109272	29.36
LG2	snp153793	29.54
LG2	snp131352	29.61
LG2	snp000957	29.71
LG2	snp044668	29.71
LG2	snp242613	29.86
LG2	snp242617	29.86
LG2	snp248705	29.89
LG2	snp242589	29.89
LG2	snp011522	29.9
LG2	snp011537	29.9
LG2	snp068408	29.9
LG2	snp074671	29.9
LG2	snp074675	29.9
LG2	snp147765	29.91
LG2	snp147783	29.91
LG2	snp074113	29.91
LG2	snp074123	29.91
LG2	snp074125	29.91
LG2	snp248645	29.91
LG2	snp242583	30.08
LG2	snp248689	30.14
LG2	snp008706	30.24
LG2	snp026738	30.29
LG2	snp248699	30.29
LG2	snp073255	30.46
LG2	snp016058	30.58
LG2	snp228011	30.73
LG2	snp030073	30.76
LG2	snp156357	31.36
LG2	snp151187	31.36
LG2	snp031249	31.36
LG2	snp041295	31.36
LG2	snp097977	31.36
LG2	snp203007	31.36
LG2	snp021189	31.36
LG2	snp076341	31.36
LG2	snp151191	31.36
LG2	snp203006	31.36
LG2	snp070392	31.48
LG2	snp074868	31.48
LG2	snp247690	31.5
LG2	snp097378	31.6
LG2	snp242585	31.6
LG2	snp039955	31.6
LG2	snp041120	31.6
LG2	snp053581	31.6
LG2	snp102725	31.6
LG2	snp056957	31.6
LG2	snp074041	31.6
LG2	snp200562	31.61
LG2	snp134758	31.61
LG2	snp184111	31.61
LG2	snp183383	31.61
LG2	snp034233	31.67
LG2	snp102087	31.67
LG2	snp153714	31.87
LG2	snp082982	31.98
LG2	snp201434	32.1
LG2	snp089220	32.1
LG2	snp107952	32.13
LG2	snp184868	32.3
LG2	snp015563	32.3
LG2	snp050281	32.3
LG2	snp245826	32.3
LG2	snp056972	32.3
LG2	snp209263	32.3
LG2	snp063097	32.3
LG2	snp076359	32.3
LG2	snp016459	32.3
LG2	snp204682	32.3
LG2	snp015665	32.3
LG2	snp086334	32.3
LG2	snp093472	32.3
LG2	snp102084	32.3
LG2	snp127745	32.3
LG2	snp021160	32.3
LG2	snp183216	32.31
LG2	snp183381	32.31
LG2	snp247688	32.31
LG2	snp123929	32.31
LG2	snp123939	32.31
LG2	snp075890	32.31
LG2	snp120983	32.31
LG2	snp073725	32.49
LG2	snp056960	32.59
LG2	snp130938	32.59
LG2	snp056961	32.59
LG2	snp247684	32.61
LG2	snp017729	32.61
LG2	snp130685	32.61
LG2	snp019118	32.61
LG2	snp019119	32.61
LG2	snp031255	32.61
LG2	snp037324	32.61
LG2	snp040142	32.61
LG2	snp042314	32.61
LG2	snp065408	32.61
LG2	snp070502	32.61
LG2	snp247687	32.61
LG2	snp247694	32.61
LG2	snp034030	32.62
LG2	snp034024	32.62
LG2	snp200644	32.62
LG2	snp183365	32.63
LG2	snp183366	32.63
LG2	snp183385	32.63
LG2	snp021078	32.65
LG2	snp021107	32.65
LG2	snp166871	32.65
LG2	snp102025	32.65
LG2	snp070512	32.65
LG2	snp043826	32.9
LG2	snp183213	32.98
LG2	snp041861	33.17
LG2	snp051578	33.17
LG2	snp128524	33.17
LG2	snp031541	33.38
LG2	snp070389	33.54
LG2	snp070391	33.54
LG2	snp128512	33.54
LG2	snp183392	33.71
LG2	snp183384	33.71
LG2	snp245678	33.79
LG2	snp025518	33.93
LG2	snp243870	34.1
LG2	snp174227	34.68
LG2	snp174226	34.68
LG2	snp183200	35.04
LG2	snp183207	35.04
LG2	snp053578	35.44
LG2	snp075874	35.63
LG2	snp076360	35.64
LG2	snp076365	35.64
LG2	snp075870	35.64
LG2	snp083003	35.86
LG2	snp083006	35.86
LG2	snp083001	35.87
LG2	snp082999	36.06
LG2	snp183356	36.36
LG2	snp108552	36.62
LG2	snp237605	36.86
LG2	snp237604	36.86
LG2	snp183379	37.37
LG2	snp178825	37.63
LG2	snp075871	40.28
LG2	snp076369	40.74
LG2	snp076350	40.74
LG2	snp076355	41.29
LG2	snp174220	41.72
LG2	snp174210	41.84
LG2	snp034022	42.42
LG2	snp083007	43
LG2	snp220689	44.36
LG2	snp018747	44.61
LG2	snp018780	44.62
LG2	snp030210	44.62
LG2	snp139981	44.62
LG2	snp057257	44.62
LG2	snp185690	44.62
LG2	snp204153	44.62
LG2	snp057246	44.62
LG2	snp220660	44.62
LG2	snp034519	46.76
LG2	snp207892	47.06
LG2	snp247493	47.26
LG2	snp167451	47.4
LG2	snp167452	47.4
LG2	snp207896	47.5
LG2	snp247671	47.5
LG2	snp013591	47.71
LG2	snp167517	47.71
LG2	snp167526	47.72
LG2	snp167528	47.72
LG2	snp070326	48.28
LG2	snp029430	48.6
LG2	snp005763	48.82
LG2	snp005766	48.82
LG2	snp193018	48.82
LG2	snp005758	49.15
LG2	snp005770	49.15
LG2	snp029438	49.57
LG2	snp073520	49.63
LG2	snp073517	49.88
LG2	snp073519	49.88
LG2	snp073521	49.88
LG2	snp073522	49.88
LG2	snp157296	50.35
LG2	snp157295	50.63
LG2	snp222490	51.15
LG2	snp222493	51.15
LG2	snp222500	51.16
LG2	snp236174	51.16
LG2	snp236178	51.16
LG2	snp236175	51.16
LG2	snp222487	51.23
LG2	snp222494	51.5
LG2	snp222495	51.5
LG2	snp222496	51.5
LG2	snp222497	51.5
LG2	snp222507	51.5
LG2	snp222514	51.5
LG2	snp213358	51.96
LG2	snp029493	52.35
LG2	snp213387	52.38
LG2	snp045448	52.73
LG2	snp120988	52.73
LG2	snp120989	52.73
LG2	snp120990	52.73
LG2	snp191688	52.83
LG2	snp041860	52.83
LG2	snp031551	53.46
LG2	snp018106	54.02
LG2	snp018098	54.32
LG2	snp018101	54.32
LG2	snp164431	54.32
LG2	snp164436	54.32
LG2	snp164380	54.33
LG2	snp164386	54.33
LG2	snp164389	54.33
LG2	snp102631	54.75
LG2	snp236237	55.6
LG2	snp104974	56.98
LG2	snp159937	56.98
LG2	snp226562	56.98
LG2	snp143292	56.98
LG2	snp090208	57.48
LG2	snp197182	58.85
LG2	snp197169	58.85
LG2	snp075014	59.56
LG2	snp117831	59.56
LG2	snp164835	60.36
LG2	snp018485	61.23
LG2	snp242645	61.69
LG2	snp178820	62.13
LG2	snp221030	62.87
LG2	snp175319	64.27
LG2	snp053927	66.27
LG2	snp142354	66.27
LG2	snp142359	66.27
LG2	snp156359	66.27
LG2	snp220693	66.27
LG2	snp220680	66.28
LG2	snp220670	66.28
LG2	snp220666	66.28
LG2	snp144586	66.63
LG2	snp244105	66.63
LG2	snp221032	66.74
LG2	snp164825	66.74
LG2	snp122893	66.74
LG2	snp030365	66.74
LG2	snp030369	66.75
LG2	snp142373	66.75
LG2	snp142387	66.76
LG2	snp225579	66.76
LG2	snp130353	66.76
LG2	snp130390	66.78
LG2	snp244111	66.78
LG2	snp112730	66.78
LG2	snp112736	66.79
LG2	snp087974	66.79
LG2	snp144585	66.79
LG2	snp073057	66.79
LG2	snp232316	66.79
LG2	snp176041	66.79
LG2	snp176078	66.8
LG2	snp185400	66.8
LG2	snp120869	66.8
LG2	snp107787	66.8
LG2	snp107794	66.8
LG2	snp018481	66.8
LG2	snp095918	66.8
LG2	snp176076	66.8
LG2	snp176060	66.8
LG2	snp130388	66.92
LG2	snp220709	67.22
LG2	snp043341	67.27
LG2	snp130367	67.27
LG2	snp130370	67.27
LG2	snp130377	67.27
LG2	snp130380	67.27
LG2	snp029489	67.33
LG2	snp066421	67.33
LG2	snp221024	67.33
LG2	snp143288	67.48
LG2	snp199930	67.48
LG2	snp022875	67.48
LG2	snp039355	67.48
LG2	snp039356	67.48
LG2	snp052262	67.48
LG2	snp056313	67.48
LG2	snp173871	67.48
LG2	snp173906	67.49
LG2	snp082591	67.49
LG2	snp082592	67.49
LG2	snp082594	67.49
LG2	snp082604	67.49
LG2	snp112708	67.5
LG2	snp112709	67.5
LG2	snp112710	67.5
LG2	snp112712	67.5
LG2	snp102134	67.5
LG2	snp220785	67.51
LG2	snp220786	67.51
LG2	snp102130	67.51
LG2	snp102131	67.51
LG2	snp102135	67.51
LG2	snp130385	67.51
LG2	snp142295	67.73
LG2	snp142298	67.74
LG2	snp156372	67.74
LG2	snp164827	68.02
LG2	snp164828	68.02
LG2	snp164832	68.02
LG2	snp144588	68.02
LG2	snp021233	68.02
LG2	snp142369	68.02
LG2	snp142386	68.02
LG2	snp045785	68.02
LG2	snp130369	68.02
LG2	snp244112	68.02
LG2	snp095928	68.02
LG2	snp176039	68.02
LG2	snp176053	68.03
LG2	snp226733	68.03
LG2	snp029432	68.03
LG2	snp176046	68.03
LG2	snp095921	69.22
LG2	snp226734	69.22
LG2	snp232318	70.32
LG2	snp107784	70.96
LG2	snp066422	71.67
LG2	snp232310	75.6
LG2	snp107783	78.29
LG2	snp176071	82.64
LG2	snp176048	83.48
LG3	snp028645	0
LG3	snp002150	0.11
LG3	snp002148	0.11
LG3	snp028433	0.23
LG3	snp120871	0.32
LG3	snp009650	0.56
LG3	snp092454	0.56
LG3	snp157108	0.56
LG3	snp084680	0.56
LG3	snp010658	0.76
LG3	snp249806	0.76
LG3	snp009655	0.83
LG3	snp000964	0.88
LG3	snp028668	0.88
LG3	snp028694	0.89
LG3	snp084677	0.89
LG3	snp002144	0.9
LG3	snp003872	0.9
LG3	snp003876	0.9
LG3	snp149351	0.9
LG3	snp080564	0.9
LG3	snp167190	0.9
LG3	snp167200	0.9
LG3	snp149352	0.9
LG3	snp028444	0.9
LG3	snp058833	0.9
LG3	snp058847	0.9
LG3	snp058850	0.9
LG3	snp157135	0.9
LG3	snp028651	0.9
LG3	snp165325	0.9
LG3	snp000968	0.9
LG3	snp157933	0.9
LG3	snp094602	0.9
LG3	snp094606	0.9
LG3	snp249803	0.9
LG3	snp100491	1.09
LG3	snp001034	1.09
LG3	snp079553	1.09
LG3	snp080561	1.09
LG3	snp116552	1.09
LG3	snp157969	1.09
LG3	snp236292	1.09
LG3	snp002633	1.17
LG3	snp123775	1.33
LG3	snp008506	1.33
LG3	snp028692	1.33
LG3	snp002141	1.5
LG3	snp002143	1.5
LG3	snp003862	1.5
LG3	snp003864	1.5
LG3	snp003865	1.5
LG3	snp003871	1.5
LG3	snp167191	1.5
LG3	snp028436	1.5
LG3	snp028443	1.5
LG3	snp041833	1.5
LG3	snp051297	1.5
LG3	snp056064	1.5
LG3	snp056206	1.5
LG3	snp123774	1.5
LG3	snp100490	1.5
LG3	snp100495	1.51
LG3	snp123804	1.51
LG3	snp130396	1.51
LG3	snp123782	1.51
LG3	snp028678	1.51
LG3	snp025841	1.51
LG3	snp120874	1.51
LG3	snp000947	1.52
LG3	snp197155	1.52
LG3	snp008402	1.52
LG3	snp028672	1.52
LG3	snp028690	1.52
LG3	snp080578	1.52
LG3	snp236288	1.52
LG3	snp079554	1.52
LG3	snp028658	1.7
LG3	snp203596	1.85
LG3	snp028647	1.88
LG3	snp069035	2.26
LG3	snp069024	2.4
LG3	snp028572	2.7
LG3	snp132043	2.7
LG3	snp249971	2.81
LG3	snp249976	2.82
LG3	snp249978	2.82
LG3	snp028550	2.99
LG3	snp080766	2.99
LG3	snp130004	2.99
LG3	snp079013	3.07
LG3	snp216122	3.2
LG3	snp028566	3.31
LG3	snp080764	3.31
LG3	snp248990	3.31
LG3	snp249947	3.32
LG3	snp249955	3.33
LG3	snp249962	3.33
LG3	snp132037	3.33
LG3	snp249946	3.37
LG3	snp249949	3.37
LG3	snp009913	3.43
LG3	snp028567	3.43
LG3	snp130006	3.43
LG3	snp130065	3.44
LG3	snp130068	3.44
LG3	snp132045	3.44
LG3	snp132053	3.44
LG3	snp216121	3.44
LG3	snp224211	3.44
LG3	snp224213	3.44
LG3	snp224226	3.45
LG3	snp224244	3.45
LG3	snp224247	3.45
LG3	snp248992	3.45
LG3	snp248993	3.45
LG3	snp084461	3.75
LG3	snp237946	3.91
LG3	snp031694	4.03
LG3	snp013936	4.12
LG3	snp072050	4.12
LG3	snp008845	4.15
LG3	snp008846	4.15
LG3	snp008850	4.15
LG3	snp072054	4.15
LG3	snp080355	4.16
LG3	snp080394	4.16
LG3	snp083623	4.16
LG3	snp084456	4.16
LG3	snp084459	4.16
LG3	snp237942	4.16
LG3	snp072058	4.16
LG3	snp080496	4.37
LG3	snp008853	4.5
LG3	snp080364	4.5
LG3	snp237941	4.5
LG3	snp080384	4.5
LG3	snp219467	4.86
LG3	snp219473	4.86
LG3	snp029284	4.86
LG3	snp219464	4.91
LG3	snp053137	5.01
LG3	snp081254	5.01
LG3	snp219458	5.01
LG3	snp225213	5.01
LG3	snp238138	5.01
LG3	snp219470	5.07
LG3	snp053134	5.17
LG3	snp219469	5.31
LG3	snp029279	5.31
LG3	snp053135	5.31
LG3	snp057434	5.31
LG3	snp061286	5.31
LG3	snp219474	5.31
LG3	snp088090	5.31
LG3	snp057437	5.44
LG3	snp014382	5.75
LG3	snp035469	5.85
LG3	snp035487	5.86
LG3	snp204940	5.98
LG3	snp135540	6.14
LG3	snp014380	6.21
LG3	snp032684	6.21
LG3	snp032745	6.22
LG3	snp006412	6.34
LG3	snp006414	6.34
LG3	snp038113	6.34
LG3	snp038062	6.34
LG3	snp237097	6.51
LG3	snp237086	6.51
LG3	snp007555	6.57
LG3	snp048791	6.57
LG3	snp048799	6.58
LG3	snp048803	6.58
LG3	snp048804	6.58
LG3	snp130072	6.69
LG3	snp132036	6.86
LG3	snp080112	7.01
LG3	snp226257	7.34
LG3	snp221903	7.58
LG3	snp037100	7.69
LG3	snp077237	7.69
LG3	snp078744	7.69
LG3	snp111485	7.69
LG3	snp097907	7.83
LG3	snp104268	7.88
LG3	snp034760	7.97
LG3	snp034769	7.97
LG3	snp068862	7.97
LG3	snp077512	7.98
LG3	snp078757	7.98
LG3	snp111483	7.98
LG3	snp214290	7.98
LG3	snp239803	7.98
LG3	snp201763	7.98
LG3	snp034766	8.06
LG3	snp078662	8.13
LG3	snp008859	8.13
LG3	snp046225	8.29
LG3	snp064687	8.29
LG3	snp080193	8.29
LG3	snp096293	8.29
LG3	snp111480	8.29
LG3	snp111481	8.29
LG3	snp162053	8.29
LG3	snp162054	8.29
LG3	snp162096	8.29
LG3	snp194689	8.29
LG3	snp212203	8.29
LG3	snp083173	8.42
LG3	snp083636	8.5
LG3	snp083635	8.59
LG3	snp067078	8.78
LG3	snp155540	8.78
LG3	snp132949	9.01
LG3	snp126659	9.03
LG3	snp149403	9.34
LG3	snp149412	9.34
LG3	snp205803	9.34
LG3	snp079656	9.34
LG3	snp101453	9.39
LG3	snp049917	9.52
LG3	snp065900	9.52
LG3	snp142239	9.52
LG3	snp149386	9.52
LG3	snp149402	9.53
LG3	snp188524	9.53
LG3	snp205790	9.54
LG3	snp205799	9.54
LG3	snp205807	9.54
LG3	snp188526	9.54
LG3	snp142250	9.59
LG3	snp205800	9.59
LG3	snp058455	9.64
LG3	snp198033	9.84
LG3	snp065895	9.91
LG3	snp197691	9.91
LG3	snp198018	9.91
LG3	snp198028	9.91
LG3	snp228672	9.91
LG3	snp228674	9.91
LG3	snp173734	9.99
LG3	snp028014	10.07
LG3	snp083275	10.11
LG3	snp080190	10.11
LG3	snp028013	10.33
LG3	snp080191	10.41
LG3	snp080284	10.42
LG3	snp126683	10.42
LG3	snp029366	10.42
LG3	snp054359	10.44
LG3	snp083397	10.53
LG3	snp124353	10.53
LG3	snp155445	10.53
LG3	snp077241	10.53
LG3	snp080195	10.69
LG3	snp201201	10.82
LG3	snp096294	10.82
LG3	snp149418	11.28
LG3	snp110109	11.85
LG3	snp184743	11.85
LG3	snp110127	11.94
LG3	snp205375	11.94
LG3	snp055049	11.94
LG3	snp061131	12.18
LG3	snp205377	12.18
LG3	snp110136	12.18
LG3	snp067776	12.18
LG3	snp110115	12.18
LG3	snp110130	12.18
LG3	snp205370	12.38
LG3	snp076290	12.75
LG3	snp076293	12.75
LG3	snp110142	12.75
LG3	snp076289	12.75
LG3	snp184750	13.04
LG3	snp188182	13.24
LG3	snp175040	13.47
LG3	snp130675	13.47
LG3	snp066544	13.47
LG3	snp063467	13.73
LG3	snp066556	13.73
LG3	snp066568	13.74
LG3	snp175005	13.74
LG3	snp175032	13.75
LG3	snp175082	13.76
LG3	snp175061	13.77
LG3	snp175062	13.77
LG3	snp175065	13.77
LG3	snp175063	13.77
LG3	snp175108	13.87
LG3	snp175075	14.09
LG3	snp066566	14.18
LG3	snp175077	14.18
LG3	snp095190	14.43
LG3	snp095192	14.43
LG3	snp095198	14.44
LG3	snp095209	14.44
LG3	snp175007	14.48
LG3	snp175046	14.48
LG3	snp095208	14.48
LG3	snp066542	14.72
LG3	snp005259	15.35
LG3	snp130780	15.83
LG3	snp005258	15.83
LG3	snp005265	16.01
LG3	snp130794	16.01
LG3	snp130701	16.2
LG3	snp130752	16.21
LG3	snp130772	16.22
LG3	snp130777	16.22
LG3	snp130787	16.22
LG3	snp130781	16.33
LG3	snp130713	16.37
LG3	snp130721	16.64
LG3	snp005273	16.64
LG3	snp005283	16.64
LG3	snp130694	16.64
LG3	snp130775	16.64
LG3	snp130797	16.64
LG3	snp078225	16.64
LG3	snp078016	17.04
LG3	snp164644	17.11
LG3	snp005274	17.24
LG3	snp005271	17.24
LG3	snp083619	17.26
LG3	snp078009	17.35
LG3	snp005253	17.56
LG3	snp078004	17.56
LG3	snp078007	17.56
LG3	snp164632	17.56
LG3	snp164639	17.69
LG3	snp027370	17.77
LG3	snp078030	18.05
LG3	snp078032	18.05
LG3	snp077961	18.24
LG3	snp027373	18.59
LG3	snp077958	18.59
LG3	snp077947	18.59
LG3	snp077972	18.73
LG3	snp246988	18.82
LG3	snp210415	19.15
LG3	snp210416	19.28
LG3	snp026295	19.83
LG3	snp026285	20.24
LG3	snp157973	20.24
LG3	snp210405	20.24
LG3	snp005478	20.24
LG3	snp026287	20.26
LG3	snp030499	20.9
LG3	snp049954	21.09
LG3	snp185256	22.63
LG3	snp061897	23.4
LG3	snp194053	24.24
LG3	snp089610	24.72
LG3	snp181972	24.98
LG3	snp181953	25.17
LG3	snp089603	25.53
LG3	snp070181	26
LG3	snp060018	26.09
LG3	snp060023	26.47
LG3	snp163893	26.84
LG3	snp000195	27.14
LG3	snp059993	27.48
LG3	snp008345	27.86
LG3	snp008214	28.61
LG3	snp008333	28.98
LG3	snp008331	29.23
LG3	snp008332	29.23
LG3	snp114137	29.23
LG3	snp008330	29.23
LG3	snp151690	29.44
LG3	snp008313	29.82
LG3	snp155500	29.82
LG3	snp008346	29.99
LG3	snp008302	30.29
LG3	snp115414	30.29
LG3	snp185108	30.76
LG3	snp101690	31.19
LG3	snp155758	32.23
LG3	snp066032	36.81
LG3	snp076456	36.81
LG3	snp175926	36.81
LG3	snp175953	36.81
LG3	snp231823	36.81
LG3	snp083673	36.81
LG3	snp116133	37.59
LG3	snp013362	37.84
LG3	snp076985	37.84
LG3	snp013365	37.84
LG3	snp057712	42.28
LG3	snp246448	44.07
LG3	snp048494	44.38
LG3	snp048497	44.38
LG3	snp076222	44.38
LG3	snp077308	44.39
LG3	snp138540	44.39
LG3	snp076216	44.39
LG3	snp216715	44.98
LG3	snp135172	45.5
LG3	snp135173	45.51
LG3	snp135185	45.51
LG3	snp135191	45.51
LG3	snp072913	45.51
LG3	snp072914	45.51
LG3	snp081752	45.51
LG3	snp126007	45.51
LG3	snp228060	45.51
LG3	snp113869	45.51
LG3	snp113870	45.51
LG3	snp113871	45.51
LG3	snp130449	45.51
LG3	snp181473	45.51
LG3	snp181498	45.52
LG3	snp157214	45.52
LG3	snp144189	45.52
LG3	snp144190	45.52
LG3	snp125997	45.52
LG3	snp034604	45.8
LG3	snp167492	45.8
LG3	snp103312	45.9
LG3	snp002535	46.04
LG3	snp057711	46.04
LG3	snp119114	46.04
LG3	snp002522	46.16
LG3	snp037055	46.48
LG3	snp063656	46.59
LG3	snp063653	46.59
LG3	snp001161	46.91
LG3	snp001202	46.91
LG3	snp003548	46.91
LG3	snp003551	46.91
LG3	snp095065	47.4
LG3	snp122441	47.4
LG3	snp246450	48.34
LG3	snp123026	48.5
LG3	snp216748	48.5
LG3	snp123016	48.71
LG3	snp123028	48.71
LG3	snp246458	48.71
LG3	snp216751	48.71
LG3	snp246461	48.85
LG3	snp078411	49.27
LG3	snp078419	49.52
LG3	snp046819	49.65
LG3	snp241701	50.02
LG3	snp012508	50.2
LG3	snp228453	50.25
LG3	snp025185	50.25
LG3	snp012505	50.35
LG3	snp012507	50.35
LG3	snp025200	50.35
LG3	snp050427	50.35
LG3	snp056161	50.35
LG3	snp056167	50.35
LG3	snp211444	50.35
LG3	snp211451	50.35
LG3	snp125983	50.35
LG3	snp130846	50.35
LG3	snp241712	50.35
LG3	snp241716	50.35
LG3	snp241717	50.35
LG3	snp241721	50.35
LG3	snp241725	50.35
LG3	snp079492	50.36
LG3	snp212186	50.36
LG3	snp212192	50.36
LG3	snp228450	50.36
LG3	snp097816	50.36
LG3	snp212196	50.36
LG3	snp037049	50.51
LG3	snp061031	50.51
LG3	snp061036	50.51
LG3	snp037053	50.51
LG3	snp037041	50.58
LG3	snp076224	50.58
LG3	snp125980	50.58
LG3	snp126105	50.59
LG3	snp212185	50.59
LG3	snp212198	50.59
LG3	snp243363	50.59
LG3	snp161442	50.59
LG3	snp243370	50.67
LG3	snp195228	50.87
LG3	snp055540	50.87
LG3	snp061038	50.87
LG3	snp241722	50.87
LG3	snp182353	50.88
LG3	snp182356	50.88
LG3	snp182357	50.89
LG3	snp079540	50.89
LG3	snp212195	50.89
LG3	snp241744	50.89
LG3	snp122431	51.12
LG3	snp095266	51.12
LG3	snp063661	51.21
LG3	snp166310	51.21
LG3	snp219422	51.21
LG3	snp139279	51.32
LG3	snp095079	51.52
LG3	snp039342	51.6
LG3	snp063646	51.6
LG3	snp063647	51.6
LG3	snp095231	51.6
LG3	snp227809	51.6
LG3	snp227818	51.61
LG3	snp076408	51.61
LG3	snp076412	51.81
LG3	snp076419	51.81
LG3	snp080937	51.81
LG3	snp130159	51.81
LG3	snp132709	51.81
LG3	snp166293	51.81
LG3	snp219452	51.81
LG3	snp219430	51.81
LG3	snp020724	51.88
LG3	snp082036	52.05
LG3	snp119910	52.78
LG3	snp114630	52.78
LG3	snp037421	52.9
LG3	snp136915	54.33
LG3	snp057280	54.71
LG3	snp057282	54.71
LG3	snp020705	54.86
LG3	snp080673	55.24
LG3	snp020485	55.52
LG3	snp044232	55.62
LG3	snp020484	55.72
LG3	snp020720	55.72
LG3	snp020491	55.8
LG3	snp002065	55.92
LG3	snp020487	55.92
LG3	snp020490	55.92
LG3	snp020493	55.92
LG3	snp080671	55.92
LG3	snp080658	55.92
LG3	snp072046	56.18
LG3	snp072029	56.23
LG3	snp072038	56.5
LG3	snp087482	56.5
LG3	snp151858	56.73
LG3	snp055525	57.02
LG3	snp081725	57.02
LG3	snp123917	57.02
LG3	snp114628	57.27
LG3	snp055530	57.36
LG3	snp002995	57.45
LG3	snp003030	57.45
LG3	snp055526	57.45
LG3	snp129398	57.45
LG3	snp129439	57.45
LG3	snp136364	57.45
LG3	snp151773	57.45
LG3	snp173748	57.45
LG3	snp191987	57.73
LG3	snp048285	57.86
LG3	snp049323	57.86
LG3	snp049324	57.86
LG3	snp069132	57.86
LG3	snp081965	57.86
LG3	snp082035	57.87
LG3	snp082043	57.88
LG3	snp141520	57.88
LG3	snp141525	57.88
LG3	snp191995	57.88
LG3	snp223170	57.88
LG3	snp017626	58.08
LG3	snp156052	58.18
LG3	snp125460	58.18
LG3	snp125457	58.4
LG3	snp125462	58.4
LG3	snp125464	58.57
LG3	snp075298	58.83
LG3	snp075301	58.83
LG3	snp075289	59
LG3	snp125421	59.21
LG3	snp075283	59.32
LG3	snp075288	59.32
LG3	snp125419	59.32
LG3	snp174084	59.4
LG3	snp075291	59.44
LG3	snp048591	59.72
LG3	snp075285	59.9
LG3	snp238220	60.31
LG3	snp022945	60.72
LG3	snp026951	60.72
LG3	snp150818	60.72
LG3	snp150819	60.72
LG3	snp029991	60.88
LG3	snp063278	60.88
LG3	snp062947	61.3
LG3	snp062902	61.3
LG3	snp062908	61.3
LG3	snp062912	61.31
LG3	snp062915	61.31
LG3	snp062918	61.31
LG3	snp062939	61.45
LG3	snp116978	61.45
LG3	snp062934	61.45
LG3	snp062507	61.58
LG3	snp081494	61.92
LG3	snp226271	61.92
LG3	snp205957	61.92
LG3	snp081497	61.98
LG3	snp020788	61.99
LG3	snp011899	62.09
LG3	snp140460	62.22
LG3	snp020797	62.27
LG3	snp029581	62.27
LG3	snp073097	62.27
LG3	snp150813	62.27
LG3	snp073098	62.35
LG3	snp029593	62.35
LG3	snp226262	62.51
LG3	snp027060	62.78
LG3	snp173356	62.81
LG3	snp011895	62.92
LG3	snp011897	62.92
LG3	snp011898	62.92
LG3	snp162290	62.92
LG3	snp027080	63.08
LG3	snp027237	63.08
LG3	snp027252	63.08
LG3	snp034973	63.08
LG3	snp027059	63.25
LG3	snp034983	63.25
LG3	snp027203	63.34
LG3	snp034993	63.34
LG3	snp210078	63.34
LG3	snp235079	63.34
LG3	snp076581	63.6
LG3	snp027074	63.68
LG3	snp022034	64.42
LG3	snp050142	64.42
LG3	snp232012	64.42
LG3	snp231978	64.42
LG3	snp078342	64.42
LG3	snp235081	64.42
LG3	snp231984	64.42
LG3	snp231999	64.42
LG3	snp232008	64.42
LG3	snp081235	64.43
LG3	snp171342	64.43
LG3	snp231390	64.43
LG3	snp078597	64.43
LG3	snp078630	64.43
LG3	snp106696	64.44
LG3	snp106697	64.44
LG3	snp078307	64.44
LG3	snp099859	64.44
LG3	snp140461	64.56
LG3	snp178560	64.56
LG3	snp231980	64.56
LG3	snp232004	64.56
LG3	snp232011	64.56
LG3	snp081250	64.8
LG3	snp082639	64.8
LG3	snp017985	64.8
LG3	snp021492	64.88
LG3	snp057656	64.88
LG3	snp073896	64.88
LG3	snp127895	65.01
LG3	snp181467	65.01
LG3	snp081222	65.09
LG3	snp081240	65.09
LG3	snp082640	65.1
LG3	snp094350	65.11
LG3	snp094353	65.11
LG3	snp098396	65.11
LG3	snp162303	65.11
LG3	snp162307	65.11
LG3	snp173362	65.11
LG3	snp192769	65.51
LG3	snp045720	65.51
LG3	snp057332	65.51
LG3	snp057311	65.52
LG3	snp057314	65.52
LG3	snp057315	65.52
LG3	snp057317	65.52
LG3	snp057322	65.52
LG3	snp157199	65.52
LG3	snp134107	65.59
LG3	snp024036	65.59
LG3	snp024040	65.59
LG3	snp024042	65.59
LG3	snp024043	65.59
LG3	snp024045	65.59
LG3	snp157402	65.6
LG3	snp249847	65.6
LG3	snp096365	65.6
LG3	snp096366	65.6
LG3	snp021487	65.6
LG3	snp021491	65.6
LG3	snp011233	65.6
LG3	snp096622	65.6
LG3	snp096626	65.6
LG3	snp096629	65.6
LG3	snp057327	65.6
LG3	snp228142	65.74
LG3	snp183396	65.86
LG3	snp186578	67.26
LG3	snp157201	67.96
LG3	snp045717	68.48
LG4	snp044524	0
LG4	snp044517	0.78
LG4	snp185029	0.78
LG4	snp144171	0.78
LG4	snp082922	0.78
LG4	snp233189	1.63
LG4	snp044530	2.5
LG4	snp079924	2.5
LG4	snp005073	3.37
LG4	snp005072	3.37
LG4	snp005075	3.37
LG4	snp157222	3.37
LG4	snp185024	3.37
LG4	snp144195	4.25
LG4	snp021521	6.05
LG4	snp243087	6.05
LG4	snp078371	6.97
LG4	snp135190	6.97
LG4	snp200981	11.7
LG4	snp070884	12.21
LG4	snp072912	12.78
LG4	snp072911	13.32
LG4	snp078767	14.66
LG4	snp078770	14.66
LG4	snp078775	14.66
LG4	snp078774	14.66
LG4	snp142232	14.66
LG4	snp078364	14.66
LG4	snp045959	15.47
LG4	snp045954	15.79
LG4	snp235635	17.47
LG4	snp139060	19.44
LG4	snp011835	19.44
LG4	snp011848	19.45
LG4	snp176204	19.45
LG4	snp129315	19.45
LG4	snp174624	19.45
LG4	snp109075	19.45
LG4	snp109076	19.45
LG4	snp079037	19.45
LG4	snp209185	19.45
LG4	snp209186	19.45
LG4	snp236545	19.45
LG4	snp236558	19.46
LG4	snp236562	19.46
LG4	snp236566	19.46
LG4	snp175811	19.47
LG4	snp240769	19.48
LG4	snp231418	19.48
LG4	snp038499	22.27
LG4	snp178553	23.21
LG4	snp020539	24.13
LG4	snp093113	24.13
LG4	snp231410	24.13
LG4	snp231413	24.13
LG4	snp082642	24.13
LG4	snp082662	25.96
LG4	snp182922	25.96
LG4	snp223459	25.96
LG4	snp193180	25.96
LG4	snp003902	26.9
LG4	snp094299	26.9
LG4	snp208336	26.9
LG4	snp003904	26.9
LG4	snp094298	26.9
LG4	snp094300	26.9
LG4	snp201004	26.9
LG4	snp081492	27.47
LG4	snp093905	27.47
LG4	snp249461	27.47
LG4	snp006489	28.16
LG4	snp160630	28.16
LG4	snp015208	28.66
LG4	snp017641	28.66
LG4	snp027208	28.66
LG4	snp033529	28.66
LG4	snp081486	28.66
LG4	snp160629	28.66
LG4	snp027533	29.31
LG4	snp063245	30.01
LG4	snp081709	30.31
LG4	snp159482	30.31
LG4	snp033517	30.31
LG4	snp033512	31.07
LG4	snp063308	31.07
LG4	snp063311	31.07
LG4	snp082113	31.07
LG4	snp008366	31.08
LG4	snp033508	31.08
LG4	snp033510	31.08
LG4	snp080798	31.08
LG4	snp157165	31.67
LG4	snp146685	31.95
LG4	snp146688	31.95
LG4	snp190378	31.95
LG4	snp146682	31.95
LG4	snp146684	31.95
LG4	snp146686	31.95
LG4	snp146692	31.95
LG4	snp146693	31.95
LG4	snp190376	31.95
LG4	snp205785	31.96
LG4	snp153112	32.2
LG4	snp032392	32.78
LG4	snp072902	32.78
LG4	snp072907	32.79
LG4	snp082141	32.79
LG4	snp082143	32.79
LG4	snp082147	32.79
LG4	snp157833	32.79
LG4	snp027999	32.8
LG4	snp032393	32.8
LG4	snp080503	32.8
LG4	snp080784	32.8
LG4	snp139075	32.8
LG4	snp157774	32.8
LG4	snp157809	32.8
LG4	snp190377	32.8
LG4	snp062965	33.78
LG4	snp080797	33.78
LG4	snp027998	33.78
LG4	snp153111	34.36
LG4	snp130652	34.36
LG4	snp075312	34.36
LG4	snp075313	34.37
[truncated: 26,418 more rows]
